# Supplementary material for: Genomic prediction of zinc-biofortification potential in rice gene bank accessions
Source: Theor Appl Genet. 2022 May 26;135(7):2265–78. doi: 10.1007/s00122-022-04110-2 (PMC9271118; doi:10.1007/s00122-022-04110-2)
Supplement: Supplementary file 7 — Supplementary file7 (XLSX 18 kb) [file 122_2022_4110_MOESM7_ESM.xlsx]

## Sheet: Table
Table S1 Full list of all QTN with a LOD > 3 detected by any of the six multi-locus approaches.
Method	Chromosome	Marker position (bp)	LOD score	r2 (%)	QTN effect	-log10(P)	MAF	Reference allele
FASTmrMLM	1	22894730	4.1231	2.3192	0.7501	4.8807	0.1937	C
pKWmEB	1	39230103	3.762	2.2138	0.7084	4.5014	0.1056	T
pKWmEB	2	17960992	5.6564	3.358	-0.7099	6.4774	0.2271	G
pLARmEB	2	17960992	5.121	0.4303	-0.7277	5.9219	0.2253	G
ISIS EM-BLASSO	2	18049726	3.6019	1.9768	0.5897	4.3328	0.3063	A
FASTmrEMMA	2	18697369	4.8811	2.2517	1.1726	5.6724	0.4585	A
FASTmrMLM	2	18697369	3.1551	1.614	0.4874	3.8601	0.4585	A
mrMLM	2	18697369	5.0867	5.51	0.9005	5.8863	0.4582	A
pKWmEB	2	18697369	3.2073	2.7628	0.4029	3.9155	0.4582	A
ISIS EM-BLASSO	2	18702652	4.5421	1.9261	-0.761	5.319	0.1502	G
pLARmEB	2	23542598	3.2757	0.2289	0.527	3.988	0.2273	G
pKWmEB	2	23859498	4.2781	2.1789	-0.4567	5.043	0.3108	G
pKWmEB	2	26062853	5.4034	2.1714	0.6252	6.2152	0.2171	G
pLARmEB	2	26062853	5.0802	0.4175	0.7118	5.8795	0.2194	G
FASTmrEMMA	2	26642718	6.9571	2.1788	4.5334	7.8203	0.0158	C
FASTmrMLM	2	29509947	3.5754	1.4887	-0.472	4.3048	0.4466	C
ISIS EM-BLASSO	2	29527473	3.7884	2.1502	0.5867	4.5292	0.3636	T
pLARmEB	2	29527473	4.119	0.3572	0.5635	4.8764	0.3636	T
ISIS EM-BLASSO	2	33513661	6.6237	3.623	-0.7697	7.4769	0.3597	A
FASTmrEMMA	2	34591624	6.4531	2.7606	1.4878	7.301	0.247	A
FASTmrMLM	2	34591624	3.9372	1.4976	0.548	4.6856	0.247	A
ISIS EM-BLASSO	4	2855791	6.3649	3.3532	1.0041	7.21	0.1443	C
pLARmEB	4	2855791	5.1344	0.3658	0.7815	5.9359	0.1443	C
FASTmrEMMA	4	19962827	5.8338	4.0268	2.6354	6.6611	0.0988	G
FASTmrMLM	4	20025747	7.7864	5.9091	1.1694	8.6728	0.2055	C
pKWmEB	4	20025747	3.7066	2.5296	0.6047	4.4431	0.2072	C
pLARmEB	4	20025747	4.1836	0.4302	0.7435	4.9441	0.2055	C
mrMLM	4	20216584	4.7715	3.3618	0.9031	5.5582	0.1992	G
mrMLM	5	298905	6.9285	6.1722	-0.9992	7.7909	0.3386	A
pKWmEB	5	298905	8.3584	7.0993	-0.7188	9.2595	0.3386	A
pKWmEB	5	6476920	8.3548	3.8974	0.8732	9.2558	0.1713	T
pLARmEB	5	6476920	5.4265	0.4819	0.8343	6.2391	0.17	T
FASTmrEMMA	5	6743045	4.7435	1.8471	1.0944	5.5291	0.3597	G
mrMLM	5	6743045	4.7507	4.279	0.8298	5.5366	0.3625	G
FASTmrEMMA	6	17387954	3.8753	1.6889	-1.3749	4.6206	0.1581	T
ISIS EM-BLASSO	6	24657679	3.6725	1.7224	-0.6362	4.4072	0.1937	T
FASTmrEMMA	6	27593842	4.9237	1.82	-1.8127	5.7167	0.0929	G
FASTmrMLM	7	8079033	3.7542	1.4363	-0.4921	4.4932	0.334	T
FASTmrEMMA	7	25284257	5.7954	2.3972	1.8754	6.6214	0.1166	A
mrMLM	8	1576418	11.4677	7.6897	-1.5033	12.4346	0.1534	C
pKWmEB	8	1576418	5.3375	3.2276	-0.6864	6.1468	0.1534	C
FASTmrEMMA	8	8320367	5.6077	3.4107	-1.7716	6.427	0.2075	A
ISIS EM-BLASSO	8	16004448	3.5981	1.6553	0.5669	4.3288	0.2589	A
FASTmrEMMA	8	26505039	6.5128	2.2047	1.8618	7.3626	0.1067	G
FASTmrMLM	8	26505039	7.4887	2.6658	1.03	8.3671	0.1067	G
pKWmEB	8	26505039	6.6799	3.0283	0.9098	7.5348	0.1076	G
pLARmEB	8	26505039	5.6441	0.4723	1.0216	6.4647	0.1067	G
ISIS EM-BLASSO	9	14708413	3.9197	2.3566	1.9326	4.6673	0.0237	G
pKWmEB	9	14873405	4.3724	2.3569	-1.1597	5.1417	0.0359	T
mrMLM	9	21095287	4.7272	2.9637	0.6607	5.5121	0.488	G
FASTmrMLM	10	14217374	3.6138	1.3863	1.0216	4.3453	0.0553	G
ISIS EM-BLASSO	10	14217374	3.9114	1.8421	1.1776	4.6585	0.0553	G
mrMLM	10	14217374	4.4235	3.011	1.5056	5.1951	0.0558	G
pKWmEB	10	14217374	7.6207	3.5179	1.3952	8.5027	0.0558	G
pLARmEB	10	14217374	4.1458	0.3225	1.1611	4.9045	0.0553	G
FASTmrEMMA	11	18574240	5.5483	2.5332	-1.8511	6.3655	0.1265	G
FASTmrMLM	11	21241457	4.5733	2.3152	-0.5893	5.3515	0.4368	C
pKWmEB	11	21241457	6.3975	3.1568	-0.5498	7.2436	0.4363	C
FASTmrEMMA	11	26517281	8.8704	4.0891	1.6294	9.7838	0.3696	G
FASTmrMLM	11	26546816	6.1856	2.4686	0.9179	7.0248	0.1304	C
mrMLM	11	26546816	4.2694	3.8997	1.1537	5.0339	0.1315	C
pKWmEB	11	26546816	8.5857	4.8619	0.9646	9.4923	0.1315	C
pLARmEB	11	26546816	6.1616	0.5339	1.0059	7	0.1304	C
FASTmrEMMA	11	27604708	3.1638	1.592	-1.3574	3.8694	0.1561	A
FASTmrMLM	11	27604708	6.0109	1.9134	-0.7499	6.8443	0.1561	A
pKWmEB	11	27604708	7.4429	3.2082	-0.8241	8.32	0.1574	A
pLARmEB	11	27604708	4.9693	0.4199	-0.8278	5.7642	0.1561	A
FASTmrEMMA	11	27670956	5.4206	2.5639	3.312	6.233	0.0356	C
FASTmrMLM	11	28757650	10.4093	9.766	2.9355	11.3559	0.0435	G
ISIS EM-BLASSO	11	28757650	3.618	3.2262	1.6872	4.3498	0.0435	G
mrMLM	11	28757650	15.1626	15.4288	3.6896	16.1881	0.0398	G
pKWmEB	11	28757650	13.6328	8.8079	2.4064	14.6359	0.0398	G
pLARmEB	11	28757650	16.3566	1.8809	3.0357	17.3981	0.0435	G
FASTmrMLM	12	7184806	4.7851	1.7676	0.8691	5.5724	0.0968	T
mrMLM	12	7184806	3.0961	1.6979	0.8518	3.7975	0.0976	T
pKWmEB	12	7184806	3.8957	2.0634	0.6525	4.642	0.0976	T
FASTmrEMMA	12	7186588	8.5001	3.1087	2.3877	9.4047	0.0889	A
pKWmEB	12	17986208	3.2542	1.6313	-0.3883	3.9652	0.257	T
mrMLM	12	23920185	5.1933	4.2983	0.8123	5.9971	0.4163	T
pKWmEB	12	25131839	3.8099	2.3429	0.7914	4.5518	0.0637	C
Genomic prediction of zinc-biofortification potential in rice gene bank accessions
Rakotondramanana M et al. (2022) Theoretical and Applied Genetics.
Corresponding author: Matthias Wissuwa, wissuwa@affrc.go.jp
