# Supplementary material for: Genomic prediction of zinc-biofortification potential in rice gene bank accessions
Source: Theor Appl Genet. 2022 May 26;135(7):2265–78. doi: 10.1007/s00122-022-04110-2 (PMC9271118; doi:10.1007/s00122-022-04110-2)
Supplement: Supplementary file 8 — Supplementary file8 (XLSX 12 kb) [file 122_2022_4110_MOESM8_ESM.xlsx]

## Sheet: Sheet1
Table S2 RAP-db gene models with their functional annotation within the linkage block (28,681 – 28,798 Mbp on chromosome 11) surrounding the peak QTN_11.3 at 28,857 Mbp.
RAP-db gene locus	annotation
Os11g0700500	Similar to Snapdragon myb protein 305 homolog.		Biological Process: regulation of transcription, DNA-dependent (GO:0006355), Molecular Function: DNA binding (GO:0003677), Molecular Function: protein binding (GO:0005515)
Os11g0700900	Class III chitinase homologue (OsChib3H-b). Glycoside hydrolase		Biological Process: carbohydrate metabolic process (GO:0005975), Molecular Function: catalytic activity (GO:0003824), Molecular Function: hydrolase activity, hydrolyzing O-glycosyl compounds (GO:0004553), Molecular Function: cation binding (GO:0043169)
Os11g0701000	Class III chitinase homologue (OsChib3H-c).		Biological Process: carbohydrate metabolic process (GO:0005975), Molecular Function: catalytic activity (GO:0003824), Molecular Function: hydrolase activity, hydrolyzing O-glycosyl compounds (GO:0004553), Molecular Function: cation binding (GO:0043169)
Os11g0701100	Similar to Class III chitinase homologue (OsChib3H-h) (Fragment). Xylanase inhibitor protein 2		Biological Process: carbohydrate metabolic process (GO:0005975), Molecular Function: catalytic activity (GO:0003824), Molecular Function: hydrolase activity, hydrolyzing O-glycosyl compounds (GO:0004553), Molecular Function: cation binding (GO:0043169)
Os11g0701200	Glycoside hydrolase, family 18 protein.		Biological Process: carbohydrate metabolic process (GO:0005975), Molecular Function: catalytic activity (GO:0003824), Molecular Function: hydrolase activity, hydrolyzing O-glycosyl compounds (GO:0004553), Molecular Function: cation binding (GO:0043169)
Os11g0701400	Chitinase (EC 3.2.1.14) III C10150-rice (EC 3.2.1.14).		Biological Process: carbohydrate metabolic process (GO:0005975), Molecular Function: catalytic activity (GO:0003824), Molecular Function: hydrolase activity, hydrolyzing O-glycosyl compounds (GO:0004553), Molecular Function: cation binding (GO:0043169)
Os11g0701500	Similar to Class III chitinase homologue (OsChib3H-g) (Fragment).		Biological Process: carbohydrate metabolic process (GO:0005975), Molecular Function: catalytic activity (GO:0003824), Molecular Function: hydrolase activity, hydrolyzing O-glycosyl compounds (GO:0004553), Molecular Function: cation binding (GO:0043169)
Os11g0701600	Glycoside hydrolase, family 18, catalytic domain domain containing protein.		Biological Process: carbohydrate metabolic process (GO:0005975), Molecular Function: catalytic activity (GO:0003824), Molecular Function: hydrolase activity, hydrolyzing O-glycosyl compounds (GO:0004553), Molecular Function: cation binding (GO:0043169)
Os11g0701700	Hypothetical gene.
Os11g0701800	(EC 3.2.1.14) (Class III chitinase homologue (OsChib3H-a)H-). xylanase inhibitor protein		Biological Process: carbohydrate metabolic process (GO:0005975), Molecular Function: catalytic activity (GO:0003824), Molecular Function: hydrolase activity, hydrolyzing O-glycosyl compounds (GO:0004553), Molecular Function: cation binding (GO:0043169)
Os11g0701900	Glycoside hydrolase, family 18 protein.		Biological Process: carbohydrate metabolic process (GO:0005975), Molecular Function: catalytic activity (GO:0003824), Molecular Function: hydrolase activity, hydrolyzing O-glycosyl compounds (GO:0004553), Molecular Function: cation binding (GO:0043169)
Os11g0702000	Hypothetical protein.
Os11g0702100	Similar to Class III chitinase homologue (OsChib3H-h) (Fragment).		Biological Process: carbohydrate metabolic process (GO:0005975), Molecular Function: catalytic activity (GO:0003824), Molecular Function: hydrolase activity, hydrolyzing O-glycosyl compounds (GO:0004553), Molecular Function: cation binding (GO:0043169)
Os11g0702200	Glycoside hydrolase, family 18 protein.		Biological Process: carbohydrate metabolic process (GO:0005975), Molecular Function: catalytic activity (GO:0003824), Molecular Function: hydrolase activity, hydrolyzing O-glycosyl compounds (GO:0004553), Molecular Function: cation binding (GO:0043169)
Os11g0702250	Non-protein coding transcript.
Os11g0702300	Zinc finger, C2H2-type domain containing protein.		Cellular Component: intracellular (GO:0005622), Molecular Function: zinc ion binding (GO:0008270)
Os11g0702400	Zinc finger, C2H2-type domain containing protein.		Cellular Component: intracellular (GO:0005622), Molecular Function: nucleic acid binding (GO:0003676), Molecular Function: zinc ion binding (GO:0008270)
Os11g0702501	Hypothetical conserved gene.
Os11g0702600	Hypothetical conserved gene.		Biological Process: transcription, DNA-dependent (GO:0006351), Molecular Function: polynucleotide adenylyltransferase activity (GO:0004652)
Os11g0702700	Homeodomain-like containing protein.		Molecular Function: hydrolase activity, acting on ester bonds (GO:0016788)
Os11g0702900	Hypothetical protein.
Os11g0703000	Thaumatin, pathogenesis-related family protein.		Osmotin protein homologue
Os11g0703100	Thaumatin, pathogenesis-related family protein.
Os11g0703400	Similar to BRI1-KD interacting protein 109.		Biological Process: protein transport (GO:0015031)					brassinosteroid receptor kinase (BRI1)-interacting protein 109, BRI1-interacting protein 109, brassinosteroid receptor kinase-interacting protein 109
Os11g0703500	Conserved hypothetical protein.
Os11g0703600	Conserved hypothetical protein.
Genomic prediction of zinc-biofortification potential in rice gene bank accessions
Rakotondramanana M et al. (2022) Theoretical and Applied Genetics.
Corresponding author: Matthias Wissuwa, wissuwa@affrc.go.jp
