# Supplementary material for: Genomic prediction of zinc-biofortification potential in rice gene bank accessions
Source: Theor Appl Genet. 2022 May 26;135(7):2265–78. doi: 10.1007/s00122-022-04110-2 (PMC9271118; doi:10.1007/s00122-022-04110-2)
Supplement: Supplementary file 10 — Supplementary file10 (XLSX 16 kb) [file 122_2022_4110_MOESM10_ESM.xlsx]

## Sheet: 61 new
	Table S4 Predicted and measured grain Zn concentrations in the confirmation set (n=61).
	IRIS.ID	COUNTRY	DESIGNATION	SUBPOP	predZn_Useall_253	SE	predZn_wo_aus	SE	pred_wo_IRIS313-9368	SE	Obs_Zn
	IRIS_313_9368	Bangladesh	CHANDARHAT::IRGC 25845-1	aus	40.18	1.24	24.8	3.9	28.59	3.14	35.22
	IRIS_313_11174	India	SLO 19::IRGC 35157-1	aus	36.71	2.7	25.21	3.88	29.06	3.2	35.03
	IRIS_313_10594	Bangladesh	DJ 29::IRGC 8505-1	aus	35.81	2.24	24.72	3.57	27.96	2.9	36.78
	IRIS_313_10600	Bangladesh	UCP 41::IRGC 8742-1	aus	35.53	2.71	24.57	3.87	28.63	3.1	30.07
	IRIS_313_11048	Bangladesh	AUS 171::IRGC 29004-1	aus	35.44	2.86	24.74	3.9	28.86	3.18	33.48
	IRIS_313_11060	Bangladesh	AUS 359::IRGC 29146-2	aus	35.2	2.78	24.64	3.88	28.56	3.13	31.11
	IRIS_313_10587	Bangladesh	DB 3::IRGC 8361-1	aus	34.24	3.12	24.94	3.89	28.65	3.28	41.45
	IRIS_313_10598	Bangladesh	DD 126::IRGC 8667-1	aus	34.03	3.24	25.68	3.87	29.54	3.28	34.25
	IRIS_313_8410	Bangladesh	JABOR SAIL::IRGC 66831-1	aus	33.83	3.18	25.25	3.86	29.22	3.24	30.64
	IRIS_313_10592	Bangladesh	DJ 69::IRGC 8482-1	aus	33.64	3.25	25.06	3.88	28.5	3.35	41.47
	IRIS_313_10963	Bangladesh	KATAKCHIKON::IRGC 25880-1	aus	33.01	3.2	24.21	3.88	27.94	3.3	29.92
	IRIS_313_10969	Brazil	INDIA DULAR (NO ORDEM 7)::IRGC 26070-1	aus	32.58	3.16	24.29	3.83	27.96	3.22	26.36
	IRIS_313_11018	Bangladesh	MADISA::IRGC 27568-1	aus	32.44	3.29	24.05	3.92	27.72	3.35	31.14
	IRIS_313_11170	India	LAL TAURA::IRGC 35017-1	aus	32.29	3.37	25.17	3.87	28.12	3.37	31.85
	IRIS_313_11917	India	BUTNAPAR::IRGC 74734-1	aus	31.58	3.13	25.17	3.86	29.24	3.04	28.26
	IRIS_313_8771	India	SIMUL KHURI::IRGC 35154-1	aus	31.41	3.32	24.31	3.86	27.33	3.33	27.44
	IRIS_313_10593	Bangladesh	DJ 47::IRGC 8497-1	aus	31.24	3.48	24.96	3.91	27.84	3.42	30.12
	IRIS_313_11348	India	AUS PADDY (RED)::IRGC 44978-1	aus	29.8	3.53	24.49	3.89	27.02	3.43	36.57
	IRIS_313_11064	Bangladesh	BORO 275::IRGC 29294-2	aus	29.07	3.66	24.94	3.89	27.28	3.52	30.71
	IRIS_313_11034	Pakistan	SANTHI 206::IRGC 28215-1	aus	29.0283	3.4907	23.8974	3.89404	27.4371	3.35181	34.1147
	IRIS_313_10964	Bangladesh	SADUMONI::IRGC 25919-1	aus	28.85	3.46	23.9	3.83	26.32	3.36	29.51
	IRIS_313_11067	Bangladesh	KALIBORO 600::IRGC 29367-1	aus	28.58	3.66	24.23	3.91	26.65	3.53	26.65
	IRIS_313_8398	Pakistan	KHARSU 80::IRGC 28016-1	aus	28.47	3.41	24.39	3.95	26.7	3.28	37.33
	IRIS_313_11025	Pakistan	DHAN 263::IRGC 27926-2	aus	28.27	3.46	24.24	3.97	26.49	3.33	33.59
	IRIS_313_11963	India	KARANGI::IRGC 77128-1	aus	28.06	3.37	24.43	3.88	26.39	3.25	29.3
	IRIS_313_8252	Bangladesh	JAGLI BORO::IRGC 27516-2	aus	27.93	3.66	24.02	3.91	26.38	3.51	26
	IRIS_313_11031	Pakistan	NAWAN SATHRA BAGAR 344::IRGC 28079-1	aus	27.25	2.81	23.35	3.05	26.04	2.69	25.7
	IRIS_313_10927	Nepal	SUGA PANKHA::IRGC 24054-1	aus	27.04	3.58	23.96	3.97	25.53	3.44	33.35
	IRIS_313_11216	Bangladesh	KHAMA 1183::IRGC 37685-2	aus	26.75	3.82	24.15	3.94	25.77	3.66	29.31
	IRIS_313_11277	India	ARC 15129::IRGC 41938-1	aus	26.16	3.82	23.61	3.88	25.2	3.65	27.59
	IRIS_313_11123	Bangladesh	BAZAIL 975::IRGC 32816-2	aus	25.83	3.85	23.34	3.94	25	3.68	29.49
	IRIS_313_10114	Burundi	FACAGRO 64::IRGC 82059-1	ind	30.51	1.22	30.35	1.26	30.38	1.26	23.61
	IRIS_313_11791	Madagascar	VARY LAHY::IRGC 69908-1	ind	27.38	1.09	27.42	1.11	27.42	1.11	26.95
	IRIS_313_8595	Madagascar	MAKALIOKA STANDARD::IRGC 12768-1	ind	26.81	1.11	26.83	1.13	26.81	1.13	30.8
	IRIS_313_11762	Madagascar	NS 1515::IRGC 68947-1	ind	26.07	3.32	25.88	3.15	25.86	3.17	21.46
	IRIS_313_12082	Madagascar	MAVOLATSIKA::IRGC 83137-1	ind	25.41	2.88	25.36	2.73	25.36	2.75	28.87
	IRIS_313_11793	Madagascar	KOMALIOKO::IRGC 69958-1	ind	25.04	2.93	24.93	2.78	24.9	2.8	24.27
	IRIS_313_10678	Madagascar	MAKALIOKA::IRGC 12781-2	ind	24.72	0.82	24.71	0.84	24.71	0.82	21.26
	IRIS_313_8812	Indonesia	RELLY::IRGC 14623-1	ind	24.4	2.47	24.53	2.37	24.48	2.38	22.51
	IRIS_313_9516	India	NCS 840::IRGC 62530-1	ind	24.18	3.17	23.41	3	23.78	3.03	26.16
	IRIS_313_11983	Burkina Faso	KERIBAREFOR::IRGC 78454-1	ind	24.13	3.28	24.17	3.11	24.1	3.14	24.55
	IRIS_313_11556	Sierra Leone	TUBMAN::IRGC 58682-1	ind	23.82	3.41	23.61	3.22	23.76	3.25	19.28
	IRIS_313_12280	Madagascar	MAKALIOKA::IRGC 97193-1	ind	23.5949	3.15757	23.5651	2.99295	23.5362	3.01575	18.8986
	IRIS_313_7792		TSIPALA 1231::GERVEX 8418-C1	ind	23.1	1.23	23.07	1.28	23.05	1.27	26.86
	IRIS_313_11600		KOTODESHI::IRGC 60982-1	ind	22.8679	2.85102	23.1712	2.72398	22.8708	2.72622	29.5
	IRIS_313_12325	Cameroon	DISSI::IRGC 101346-1	ind	22.8	2.3	22.66	2.2	22.66	2.21	22.68
	IRIS_313_11461	India	VAIKATHARYAN::IRGC 52805-1	ind	22.58	1.23	22.62	1.27	22.6	1.27	26.19
	IRIS_313_11941	Burkina Faso	MOUI SAMBA::IRGC 75751-1	ind	21.96	2.43	22.03	2.31	21.98	2.33	18.87
	IRIS_313_9758	Taiwan	I KUNG PAO::IRGC 114-1	ind	21.81	3.33	21.48	3.15	21.68	3.18	20.99
	IRIS_313_7826		WAS 33-B-B-15-1-4-5::C1	ind	20.79	3.13	20.82	2.97	20.9	2.99	18.18
	IRIS_313_11597		BHATA PYAGI::IRGC 60895-1	ind	20.7476	2.95421	21.1977	2.81127	21.0012	2.82696	28.0031
	IRIS_313_9732	Madagascar	MAMORIAKA::IRGC 68672-1	ind	20.7	1.32	20.83	1.34	20.88	1.33	21.55
	IRIS_313_7832		WAS 63-22-5-9-10-1::C1	ind	20.59	1.03	20.58	1.05	20.58	1.05	17.09
	IRIS_313_11491	India	BIR BAHADUR::IRGC 53889-1	ind	18.84	1.24	19	1.28	18.97	1.27	20.7
	IRIS_313_11756	Madagascar	BENGALI VAKAHANA 1448::IRGC 68370-1	japx	31.73	1.21	31.4	1.25	31.42	1.24	26.09
	IRIS_313_10041	Madagascar	BOTOHAVANA MENA::IRGC 69349-1	japx	27.83	2.24	27.73	2.15	27.79	2.16	28.09
	IRIS_313_11473	Philippines	KINTOMAN (TOD DOY)::IRGC 53146-1	japx	25.69	2.87	25.55	2.71	25.53	2.73	26.14
	IRIS_313_10099	Madagascar	MANONGAZATO::IRGC 77876-1	japx	25.27	2.72	25.27	2.58	25.21	2.6	23.82
	IRIS_313_12281	Madagascar	SALAZANA::IRGC 97219-1	japx	24.67	2.45	24.75	2.33	24.65	2.35	21.5
	IRIS_313_10051	Madagascar	TSIVIMBININA::IRGC 69890-1	japx	21.92	1.17	22	1.18	21.99	1.18	26.7
	IRIS_313_12279	Madagascar	RAMADITRA::IRGC 97124-1	japx	18.31	1.16	18.61	1.19	18.61	1.19	17.35
	Genomic prediction of zinc-biofortification potential in rice gene bank accessions
	Rakotondramanana M et al. (2022) Theoretical and Applied Genetics.
	Corresponding author: Matthias Wissuwa, wissuwa@affrc.go.jp
