# Supplementary material for: Genomic prediction of zinc-biofortification potential in rice gene bank accessions
Source: Theor Appl Genet. 2022 May 26;135(7):2265–78. doi: 10.1007/s00122-022-04110-2 (PMC9271118; doi:10.1007/s00122-022-04110-2)
Supplement: Supplementary file 11 — Supplementary file11 (XLSX 11 kb) [file 122_2022_4110_MOESM11_ESM.xlsx]

## Sheet: Table S5
	Table S5. Allele effects at detected QTN across all accessions and within the respective
	rice sub-populations
			alleles	all	aus	ind	japx
				µg Zn g-1 (n)	µg Zn g-1 (n)	µg Zn g-1 (n)	µg Zn g-1 (n)
	CHR2	minor	C	28.6 (51)	31.0 (31.7)	23.3 (13)	24.2 (7)
		major	T	23.6 (10)		23.6 (10)
	CHR4	minor	T	31.9 (20)	33.7 (15)	26.6 (3)	26.1 (2)
		major	C	25.3 (36)	30.4 (11)	23.0 (20)	23.5 (5)
		NA	NA	29.0 (5)	29.0 (5)
	CHR9	minor	A	23.8 (2)			23.8 (2)
		major	G	27.9 (59)	31.7 (31)	23.4 (23)	24.4 (5)
	CHR10	major	G	27.7 (60)	31.7 (31)	23.4 (23)	23.8 (6)
	CRH11	minor	A	32.4 (12)	32.4 (12)
		major	G	26.3 (47)	31.1 (17)	23.4 (23)	24.2 (7)
			NA	33.4 (2)	33.4 (2)
	CRH12	minor	C	25.3 (5)	28.8 (3)	19.9 (2)
		major	T	28.0 (56)	32.1 (28)	23.8 (21)	24.2 (7)
	Genomic prediction of zinc-biofortification potential in rice gene bank accessions
	Rakotondramanana M et al. (2022) Theoretical and Applied Genetics.
	Corresponding author: Matthias Wissuwa, wissuwa@affrc.go.jp
